# Supplementary material for: Dendritic Spine in Autism Genetics: Whole-Exome Sequencing Identifying De Novo Variant of CTTNBP2 in a Quad Family Affected by Autism Spectrum Disorder
Source: Children (Basel). 2022 Dec 30;10(1):80. doi: 10.3390/children10010080 (PMC9856540; doi:10.3390/children10010080)
Supplement: Supplementary file 1 [file children-10-00080-s001.zip]

Archive with 3 entries (2 files):
- children-2044403-supplementary/children-2044403-Supplementary/
- children-2044403-supplementary/children-2044403-Supplementary/Supplementary Appendix-R1.pdf
- children-2044403-supplementary/children-2044403-Supplementary/Supplementary Tables-R1.xlsx
